# Supplementary material for: Stylobates birtlesi sp. n., a new species of carcinoecium-forming sea anemone (Cnidaria, Actiniaria, Actiniidae) from eastern Australia
Source: Zookeys. 2011 Apr 11;(89):1–13. doi: 10.3897/zookeys.89.825 (PMC3082962; doi:10.3897/zookeys.89.825)
Supplement: XML Treatment for Stylobates [file zookeys.89.825-treatment1.xml]

<!DOCTYPE tp:taxon-treatment
  PUBLIC "-//TaxonX//DTD Taxonomic Treatment Publishing DTD v0 20100105//EN" "tax-treatment-NSO.dtd">
<tp:taxon-treatment xmlns:tp="http://www.plazi.org/taxpub"><tp:treatment-meta><mixed-citation publication-type="journal"><person-group><name><surname>Crowther</surname><given-names>Andrea L.</given-names></name><name><surname>Fautin</surname><given-names>Daphne G.</given-names></name><name><surname>Wallace</surname><given-names>Carden C.</given-names></name></person-group><article-title><italic>Stylobates birtlesi</italic> sp. n., a new species of carcinoecium-forming sea anemone (Cnidaria, Actiniaria, Actiniidae) from eastern Australia</article-title><source>Zookeys</source><day>11</day><month>4</month><year>2011</year><volume>2011</volume><issue>89</issue><fpage>1</fpage><lpage>13</lpage><pub-id pub-id-type="doi">10.3897/zookeys.89.825</pub-id></mixed-citation></tp:treatment-meta><tp:nomenclature><label>Genus</label><tp:taxon-name>
                        <tp:taxon-name-part taxon-name-part-type="genus">Stylobates</tp:taxon-name-part>
                    </tp:taxon-name><tp:taxon-authority>Dall, 1903</tp:taxon-authority><tp:nomenclature-citation-list><tp:nomenclature-citation><tp:taxon-name>Stylobates</tp:taxon-name><comment> Dall, 1903: p. 62</comment></tp:nomenclature-citation><tp:nomenclature-citation><tp:taxon-name>Isadamsia</tp:taxon-name><comment> Carlgren, 1928a: p. 167</comment></tp:nomenclature-citation></tp:nomenclature-citation-list></tp:nomenclature><tp:treatment-sec sec-type="General"><title>General</title><p>Because <xref ref-type="bibr" rid="B17">Dall (1903)</xref> had been under the impression that the carcinoecium upon which he based his description was that of a gastropod, the first description of the anemone was by <xref ref-type="bibr" rid="B13">Carlgren (1928a)</xref> for <tp:taxon-name>Isadamsia cancrisocia</tp:taxon-name> from the east coast of Africa. <xref ref-type="bibr" rid="B3">Carlgren (1928a</xref>, <xref ref-type="bibr" rid="B15">1949)</xref> is the only person to have defined the genus, and his definition was based on the single species he knew. We update the definition of <tp:taxon-name>Stylobates</tp:taxon-name> to incorporate information from all four known species.</p><p>Deep-sea <tp:taxon-name>Actiniidae</tp:taxon-name> with very wide pedal disc that covers a gastropod shell inhabited by a hermit crab. Anemone pedal disc secretes carcinoecium. Column smooth, thin-walled. Marginal sphincter muscle endodermal, circumscribed, palmate or pinnate. Tentacles hexamerously arranged; fewer than mesenteries at base. Longitudinal muscles of tentacles and radial muscles of oral disc ectodermal. Mesenteries of 5–6 orders; those of lowest orders complete and sterile, those of highest orders incomplete and fertile. Retractor muscles weak, diffuse; parietobasilar and basilar muscles distinct.</p></tp:treatment-sec><tp:treatment-sec sec-type="Type species (by monotipy)"><title>Type species (by monotypy):</title><p><tp:taxon-name>Stylobates aeneus</tp:taxon-name> Dall, 1903.</p></tp:treatment-sec><ref-list><ref id="B17"><mixed-citation xmlns:xlink="http://www.w3.org/1999/xlink" xlink:type="simple"><person-group><name name-style="western"><surname>Dall</surname><given-names>WH</given-names></name></person-group> (<year>1903</year>)<article-title> A new genus of Trochidae.</article-title><source>Nautilus</source><volume>17</volume>:<fpage>61</fpage>-<lpage>62</lpage>.</mixed-citation></ref><ref id="B13"><mixed-citation xmlns:xlink="http://www.w3.org/1999/xlink" xlink:type="simple"><person-group><name name-style="western"><surname>Carlgren</surname><given-names>O</given-names></name></person-group> (<year>1928a</year>)<article-title> Actiniaria der Deutschen Tiefsee-Expedition.</article-title><source>Wissenschaftliche Ergebnisse der Deutschen Tiefsee-Expedition auf dem Dampfer “Valdivia” 1898–1899</source><volume>22</volume>:<fpage>125</fpage>-<lpage>266</lpage>.</mixed-citation></ref><ref id="B3"><mixed-citation xmlns:xlink="http://www.w3.org/1999/xlink" xlink:type="simple"><person-group><name name-style="western"><surname>Baba</surname><given-names>K</given-names></name><name name-style="western"><surname>Macpherson</surname><given-names>E</given-names></name><name name-style="western"><surname>Poore</surname><given-names>GCB</given-names></name><name name-style="western"><surname>Ahyong</surname><given-names>ST</given-names></name><name name-style="western"><surname>Bermudez</surname><given-names>A</given-names></name><name name-style="western"><surname>Cabezas</surname><given-names>P</given-names></name><name name-style="western"><surname>Lin</surname><given-names>C-W</given-names></name><name name-style="western"><surname>Nizinski</surname><given-names>M</given-names></name><name name-style="western"><surname>Rodrigues</surname><given-names>C</given-names></name><name name-style="western"><surname>Schnabel</surname><given-names>KE</given-names></name></person-group> (<year>2008</year>)<article-title> Catalogue of squat lobsters of the world (Crustacea: Decapoda: Anomura—families Chirostylidae, Galatheidae and Kiwaidae).</article-title><source>Zootaxa</source><volume>1905</volume>:<fpage>1</fpage>-<lpage>220</lpage>.</mixed-citation></ref><ref id="B15"><mixed-citation xmlns:xlink="http://www.w3.org/1999/xlink" xlink:type="simple"><person-group><name name-style="western"><surname>Carlgren</surname><given-names>O</given-names></name></person-group> (<year>1949</year>)<article-title> A survey of the Ptychodactiaria, Corallimorpharia and Actiniaria.</article-title><source>Kungliga Svenska Vetenskapsakademiens Handlingar, series 4,</source><volume>1</volume>:<fpage>1</fpage>-<lpage>121</lpage>.<!--PageBreak--></mixed-citation></ref></ref-list></tp:taxon-treatment>
