# Supplementary material for: Stylobates birtlesi sp. n., a new species of carcinoecium-forming sea anemone (Cnidaria, Actiniaria, Actiniidae) from eastern Australia
Source: Zookeys. 2011 Apr 11;(89):1–13. doi: 10.3897/zookeys.89.825 (PMC3082962; doi:10.3897/zookeys.89.825)
Supplement: XML Treatment for Stylobates birtlesi [file zookeys.89.825-treatment2.xml]

<!DOCTYPE tp:taxon-treatment
  PUBLIC "-//TaxonX//DTD Taxonomic Treatment Publishing DTD v0 20100105//EN" "tax-treatment-NSO.dtd">
<tp:taxon-treatment xmlns:tp="http://www.plazi.org/taxpub"><tp:treatment-meta><mixed-citation publication-type="journal"><person-group><name><surname>Crowther</surname><given-names>Andrea L.</given-names></name><name><surname>Fautin</surname><given-names>Daphne G.</given-names></name><name><surname>Wallace</surname><given-names>Carden C.</given-names></name></person-group><article-title><italic>Stylobates birtlesi</italic> sp. n., a new species of carcinoecium-forming sea anemone (Cnidaria, Actiniaria, Actiniidae) from eastern Australia</article-title><source>Zookeys</source><day>11</day><month>4</month><year>2011</year><volume>2011</volume><issue>89</issue><fpage>1</fpage><lpage>13</lpage><pub-id pub-id-type="doi">10.3897/zookeys.89.825</pub-id></mixed-citation></tp:treatment-meta><tp:nomenclature><tp:taxon-name>
		                    	<tp:taxon-name-part taxon-name-part-type="genus">Stylobates</tp:taxon-name-part>
		                    	<tp:taxon-name-part taxon-name-part-type="species">birtlesi</tp:taxon-name-part>
		                    <object-id xmlns:xlink="http://www.w3.org/1999/xlink" xlink:type="simple">urn:lsid:zoobank.org:act:6B1BF135-854D-4495-BC5D-0D5FAE79EF7D</object-id>
		                    </tp:taxon-name><tp:taxon-status xmlns:xlink="http://www.w3.org/1999/xlink" xlink:type="simple">sp. n.</tp:taxon-status><xref ref-type="fig" rid="F1">Figures 1</xref><xref ref-type="fig" rid="F2"/><xref ref-type="fig" rid="F3"/><xref ref-type="fig" rid="F4"/><xref ref-type="fig" rid="F5">5</xref></tp:nomenclature><tp:treatment-sec sec-type="Material examined"><title>Material examined.</title><p><bold>Holotype:</bold></p><p>MTQ G57579 (one specimen) (<xref ref-type="fig" rid="F1">Figure 1</xref>).</p><p>Type locality: <named-content xmlns:xlink="http://www.w3.org/1999/xlink" content-type="dwc:verbatimCoordinates" xlink:type="simple">17°45.99'S, 148°39.09'E</named-content>, 958–964 m; Coral Sea, off Tully, Queensland, Australia (FRV Franklin, Cidaris I expedition, Station 15–4). Bottom temperature 5.5°C, rocks/mud sediment. Collected 9 May 1986, by RA Birtles and P Arnold. Hermit crab present.</p><p><bold>Paratypes:</bold></p><p>MTQ G57580 (one specimen).</p><p>Locality: <named-content xmlns:xlink="http://www.w3.org/1999/xlink" content-type="dwc:verbatimCoordinates" xlink:type="simple">17°52'S, 147°08'E</named-content>, 680–740 m; Coral Sea, off Tully, Queensland, Australia (FRV Franklin, Cidaris I expedition, Station 48–3). Bottom temperature 8.2°C, mud sediment. Collected 17 May 1986, by RA Birtles and P Arnold. Hermit crab separated from carcinoecium, registered as QM W16502 (crustacean collection).</p><p>MTQ G57581 (two specimens).</p><p>Locality: <named-content xmlns:xlink="http://www.w3.org/1999/xlink" content-type="dwc:verbatimCoordinates" xlink:type="simple">17°51.71'S, 147°09.93'E</named-content>, 881–920 m; Coral Sea, off Tully, Queensland, Australia (FRV Franklin, Cidaris I expedition, Station 49–3). Bottom temperature 6.1°C, rocks/shell debris/sticky mud sediment. Collected 17 May 1986, by RA Birtles and P Arnold.</p><p>MTQ G57582 (one specimen).</p><p>Locality: <named-content xmlns:xlink="http://www.w3.org/1999/xlink" content-type="dwc:verbatimCoordinates" xlink:type="simple">18°01.69'S, 147°20.53'E</named-content>, 899–918 m; Coral Sea, off Tully, Queensland, Australia (FRV Franklin, Cidaris I expedition, Station 50–3). Bottom temperature 6.2°C, mud sediment. Collected 17 May 1986, by RA Birtles and P Arnold. Hermit crab separated from carcinoecium, registered as QM W16499 (crustacean collection).</p><p>KUDIZ 003352 (one specimen).</p><p>Locality: <named-content xmlns:xlink="http://www.w3.org/1999/xlink" content-type="dwc:verbatimCoordinates" xlink:type="simple">18°01.69'S, 147°20.53'E</named-content>, 899–918 m; Coral Sea, off Tully, Queensland, Australia (FRV Franklin, Cidaris I expedition, Station 50–3). Bottom temperature 6.2°C, mud sediment. Collected 17 May 1986, by RA Birtles and P Arnold. Hermit crab separated from carcinoecium, registered as QM W16499 (crustacean collection).</p><p>MTQ G64680 (four specimens).</p><p>Locality: <named-content xmlns:xlink="http://www.w3.org/1999/xlink" content-type="dwc:verbatimCoordinates" xlink:type="simple">16°55'S, 151°34'E, 880 m</named-content>; Coral Sea, northeast Queensland, Australia (RV Soela, Station CO685A78). Collected 6 December 1985, by P Davie. Hermit crabs separated from carcinoecia, registered as QM W16514 (crustacean collection).</p><p><bold>Voucher:</bold></p><p>MTQ G58760 (one specimen).<!--PageBreak--><!--PageBreak--></p><p>Locality: <named-content xmlns:xlink="http://www.w3.org/1999/xlink" content-type="dwc:verbatimCoordinates" xlink:type="simple">27°59.37'S, 154°00.12'E</named-content>, 590 m; off coast of southeast Queensland, Australia (FRV Iron Summer, Shot 2). Collected 31 March 1983, by R Morton.</p></tp:treatment-sec><tp:treatment-sec sec-type="Description"><title>Description.</title><sec sec-type="Base"><title>Base:</title><p>Pedal disc concave, attached to carcinoecium. Base of anemone covers most of carcinoecium, except part directly under hermit crab, presumably where hermit crab’s chelipeds frequently contact carcinoecium (arrow, <xref ref-type="fig" rid="F1">Figure 1f</xref>).</p><fig id="F1" position="float" orientation="portrait"><label>Figure 1.</label><caption><p><tp:taxon-name>Stylobates birtlesi</tp:taxon-name> sp. n. holotype MTQ G57579 <bold>a, b</bold> soon after collection (photo: RA Birtles) <bold>c, d</bold> preserved specimen with <tp:taxon-name>Sympagurus trispinosus</tp:taxon-name> showing position of oral disc of anemone <bold>e</bold> preserved specimen: shortest tentacles beside longest ones (on right side of oral disc in this view); tentacles grade in length between longest and shortest around other side of oral disc (dashed line indicates directive axis) <bold>f</bold> preserved specimen without hermit crab showing aperture and part of carcinoecium not covered by anemone (arrow). Scale bars 20 mm.</p></caption><graphic xmlns:xlink="http://www.w3.org/1999/xlink" xlink:href="ZooKeys-089-033-g001.jpg" position="float" orientation="portrait" xlink:type="simple"/></fig></sec><sec sec-type="Column"><title>Column:</title><p>Not cylindrical: wraps around gastropod shell so column much longer on one side than on diametrically opposite side. Smallest specimen with shortest side 4 mm, longest side 50 mm. Largest specimen with shortest side 15 mm, longest side 90 mm. Smooth, thin. Fosse shallow. Live specimens light pink, body wall translucent (<xref ref-type="fig" rid="F1">Figure 1a, b</xref>); preserved specimens beige. Mesenterial insertions visible through body wall; white in live specimens (<xref ref-type="fig" rid="F1">Figure 1a</xref>) and preserved specimens.</p></sec><sec sec-type="Oral disc"><title>Oral disc:</title><p>Oriented toward substrate in life, over umbilicus area (<xref ref-type="fig" rid="F1">Figure 1c, d</xref>). Disc and mouth circular (<xref ref-type="fig" rid="F1">Figure 1e</xref>); disc exposed and mouth agape in all specimens examined. Ectodermal musculature radial.</p></sec><sec sec-type="Orientation"><title>Orientation:</title><p>Directive axis in line with spire of shell, parallel to parietal wall of aperture (dotted red line, <xref ref-type="fig" rid="F1">Figure 1e</xref>).</p></sec><sec sec-type="Tentacles"><title>Tentacles:</title><p>Beige, slightly darker than column, no pattern. Relatively narrow, tip terete.96 to more than 200 in largest specimens; at margin, in 3 or 4 cycles. Not of uniform length: shortest ones (1–4 mm) on directive axis, at end of one siphonoglyph, beside longest ones (3–9 mm); tentacle length grades between them around oral disc (<xref ref-type="fig" rid="F1">Figure 1e</xref>). Ectodermal musculature longitudinal (<xref ref-type="fig" rid="F2">Figure 2</xref>).</p><fig id="F2" position="float" orientation="portrait"><label>Figure 2.</label><caption><p>Longitudinal section through tentacle of <tp:taxon-name>Stylobates birtlesi</tp:taxon-name> sp. n. paratype MTQ G57580.</p></caption><graphic xmlns:xlink="http://www.w3.org/1999/xlink" xlink:href="ZooKeys-089-033-g002.jpg" position="float" orientation="portrait" xlink:type="simple"/></fig></sec><sec sec-type="Marginal sphincter muscle"><title>Marginal sphincter muscle:</title><p>Well developed, circumscribed, palmate (<xref ref-type="fig" rid="F3">Figure 3a, b</xref>).</p><fig id="F3" position="float" orientation="portrait"><label>Figure 3.</label><caption><p>Endodermal circumscribed marginal sphincter muscles of <tp:taxon-name>Stylobates</tp:taxon-name> spp. <bold>a, b</bold> Palmate marginal sphincter muscle of <tp:taxon-name>Stylobates birtlesi</tp:taxon-name> sp. n. <bold>a</bold> paratype MTQ G57581 <bold>b</bold> paratype KUDIZ 003352 <bold>c-e</bold> Pinnate marginal sphincter muscles. <bold>c</bold> <tp:taxon-name>Stylobates aeneus</tp:taxon-name> (from <xref ref-type="bibr" rid="B21">Dunn et al. 1981</xref>) <bold>d</bold> <tp:taxon-name>Stylobates cancrisocia</tp:taxon-name> (from <xref ref-type="bibr" rid="B13">Carlgren 1928a</xref>) <bold>e</bold> <tp:taxon-name>Stylobates loisetteae</tp:taxon-name> (from <xref ref-type="bibr" rid="B23">Fautin 1987</xref>).</p></caption><graphic xmlns:xlink="http://www.w3.org/1999/xlink" xlink:href="ZooKeys-089-033-g003.jpg" position="float" orientation="portrait" xlink:type="simple"/></fig></sec><sec sec-type="Mesenteries and internal anatomy"><title>Mesenteries and internal anatomy:</title><p>Two siphonoglyphs visible in most specimens; actinopharynx ribbed, darker beige than column. Mesenteries to five orders (<xref ref-type="fig" rid="F4">Figure 4a</xref>); <!--PageBreak-->thin, each with oral but no marginal stoma. Retractor muscles diffuse (<xref ref-type="fig" rid="F4">Figure 4b</xref>). Parietobasilar muscle with short free penon. Sexes presumably separate: three females, one male examined. First three orders complete and sterile, rest incomplete and fertile (<xref ref-type="fig" rid="F4">Figure 4a</xref>).</p><fig id="F4" position="float" orientation="portrait"><label>Figure 4.</label><caption><p>Mesenterial musculature and fertility of <tp:taxon-name>Stylobates birtlesi</tp:taxon-name> sp. n. holotype MTQ G57579 <bold>a </bold>mesenterial arrangement, orders indicated with Roman numerals; column wall at base of image <bold>b</bold> diffuse retractor muscle; column wall at base of image. Scale bar 1 mm.</p></caption><graphic xmlns:xlink="http://www.w3.org/1999/xlink" xlink:href="ZooKeys-089-033-g004.jpg" position="float" orientation="portrait" xlink:type="simple"/></fig></sec><sec sec-type="Carcinoecium"><title>Carcinoecium:</title><p>Shape similar to that of dextral, trochoid gastropod shell. Aperture with simple arced elliptical outer lip, fairly straight parietal wall along what would be termed the columella in a gastropod. Bronze color, becomes chalky out of liquid.</p></sec><sec sec-type="Cnidae"><title>Cnidae:</title><p>Cnidom: Spirocysts, basitrichs, microbasic <italic>p</italic>-mastigophores. <xref ref-type="table" rid="T1">Table 1</xref> lists distribution and size of cnidae; <xref ref-type="fig" rid="F5">Figure 5</xref> depicts each cnida type. The largest specimen (MTQ G57580) possessed small basitrichs (<italic>e</italic>)and(<italic>f</italic>) in the actinopharynx, and small basitrichs (<italic>h</italic>) in the column that were not found in other specimens.</p><table-wrap id="T1" position="float" orientation="portrait"><label>Table 1.</label><caption><p>Cnidae of all four species of <tp:taxon-name>Stylobates</tp:taxon-name>, given as range in length X width of undischarged capsules in µm (outlier measurements in parentheses). n = number of capsules measured, N = ratio of number of animals in which that type of cnida was found to the number of animals examined (where data are available). Frequency of cnida type indicated by the following: ++ very common, + common, - sporadic. Letters in parentheses correspond to images in Figure 5 for <tp:taxon-name>Stylobates birtlesi</tp:taxon-name> sp. n.</p></caption><table><tbody><tr><th rowspan="1" colspan="1"/><th rowspan="1" colspan="1"/><th rowspan="1" colspan="1"><tp:taxon-name>Stylobates birtlesi</tp:taxon-name> sp. n.</th><th rowspan="1" colspan="1"><tp:taxon-name>Stylobates aeneus</tp:taxon-name></th><th rowspan="1" colspan="1"><tp:taxon-name>Stylobates cancrisocia</tp:taxon-name></th><th rowspan="1" colspan="1"><tp:taxon-name>Stylobates loisetteae</tp:taxon-name></th></tr><tr><td rowspan="1" colspan="1">Tentacles</td><td rowspan="1" colspan="1">Basitrich (<italic>a</italic>)</td><td rowspan="1" colspan="1">26.6-38.8 X 2.6-4.6 n=63 N=6/6 [++]</td><td rowspan="1" colspan="1">27.9-36.1 X 3.1-3.9 n=43</td><td rowspan="1" colspan="1">27.1-30.3 X 2.5-3.3 n=11</td><td rowspan="1" colspan="1">29.8-39.7 X 2.5-3.7 n=70 N=6/6</td></tr><tr><td rowspan="1" colspan="1"/><td rowspan="1" colspan="1">Basitrich (<italic>b</italic>)</td><td rowspan="1" colspan="1">(11.9) 14.2-19.9 X 2.6-3.4 n=12 N=5/6 [ – ]</td><td rowspan="1" colspan="1"/><td rowspan="1" colspan="1"/><td rowspan="1" colspan="1">9.9-16.1 X 1.6-2.5 n=11 N=3/6</td></tr><tr><td rowspan="1" colspan="1"/><td rowspan="1" colspan="1">Spirocyst (<italic>c</italic>)</td><td rowspan="1" colspan="1">17.9-39.8 (46.3) X 2.2-4.6 n=51 N=7/7 [+]</td><td rowspan="1" colspan="1">(25.4) 28.7-44.3 X 2.9-4.1 (4.9) n=40</td><td rowspan="1" colspan="1">23.8-39.4 X 2.7-3.3 n=10</td><td rowspan="1" colspan="1">21.1-55.8 X 2.5-3.7 n=63 N=6/6</td></tr><tr><td rowspan="1" colspan="1">Actinopharynx</td><td rowspan="1" colspan="1">Basitrich (<italic>d</italic>)</td><td rowspan="1" colspan="1">27.8-37.1 X 2.9-4.3 n=61 N=6/6 [++]</td><td rowspan="1" colspan="1">(26.2) 29.5-37.7 X 2.9-4.1 n= 38</td><td rowspan="1" colspan="1">27.1-31.2 X 2.5-3.3 n=10</td><td rowspan="1" colspan="1">26.0-37.2 X 2.5-3.7 n=59 N=5/5</td></tr><tr><td rowspan="1" colspan="1"/><td rowspan="1" colspan="1">Basitrich (<italic>e</italic>)</td><td rowspan="1" colspan="1">19.9-21.2 X 3.3 n=9 N=1/6 [ – ]</td><td rowspan="1" colspan="1">17.2-21.3 X 2.5-3.1 n=9</td><td rowspan="1" colspan="1"/><td rowspan="1" colspan="1"/></tr><tr><td rowspan="1" colspan="1"/><td rowspan="1" colspan="1">Basitrich (<italic>f</italic>)</td><td rowspan="1" colspan="1">6.4-11.2 X 1.9-2.8  n=20 N=1/6 [ – ]</td><td rowspan="1" colspan="1"/><td rowspan="1" colspan="1"/><td rowspan="1" colspan="1"/></tr><tr><td rowspan="1" colspan="1">Column</td><td rowspan="1" colspan="1">Basitrich (<italic>g</italic>)</td><td rowspan="1" colspan="1">19.9-30.5 X 2.6-4.1 n=65 N=7/7 [++]</td><td rowspan="1" colspan="1">29.5-36.1 X 2.9-3.5 n=24</td><td rowspan="1" colspan="1">23.0-28.7 X 2.7-3.3 n=12</td><td rowspan="1" colspan="1">21.1-33.5 X 2.5-3.7 n=46 N=5/5</td></tr><tr><td rowspan="1" colspan="1"/><td rowspan="1" colspan="1">Basitrich (<italic>h</italic>)</td><td rowspan="1" colspan="1">7.3-9.2 X 1.9-3.6 n=10 N=1/6 [ – ]</td><td rowspan="1" colspan="1"/><td rowspan="1" colspan="1"/><td rowspan="1" colspan="1"/></tr><tr><td rowspan="1" colspan="1">Mesenterial Filaments</td><td rowspan="1" colspan="1">Basitrich (<italic>i</italic>)</td><td rowspan="1" colspan="1">27.5-37.1 X 4.4-6.7 n=25 N=6/6 [++]</td><td rowspan="1" colspan="1"/><td rowspan="1" colspan="1">(25.4) 27.9-32.8 X 4.1-5.5 n=14</td><td rowspan="1" colspan="1">28.5-37.2 X 4.7-6.0 n=34 N=5/7</td></tr><tr><td rowspan="1" colspan="1"/><td rowspan="1" colspan="1">Basitrich (<italic>j</italic>)</td><td rowspan="1" colspan="1">28.5-33.2 X 2.8-3.8 n=18 N=5/6 [ – ]</td><td rowspan="1" colspan="1">29.5-36.1 X 2.5-3.9 n=21</td><td rowspan="1" colspan="1"/><td rowspan="1" colspan="1">28.5-37.2 X 2.5-3.5 n=11 N=3/7</td></tr><tr><td rowspan="1" colspan="1"/><td rowspan="1" colspan="1">Basitrich (<italic>k</italic>)</td><td rowspan="1" colspan="1">15.9-21.4 X 2.1-3.1 n=51 N=6/6 [++]</td><td rowspan="1" colspan="1">15.6-23.0 X 2.1-3.3 n=58</td><td rowspan="1" colspan="1">14.8-18.0 X 2.1-2.5 n=8</td><td rowspan="1" colspan="1">12.4-16.1 X 1.9-3.1 n=10 N=4/7</td></tr><tr><td rowspan="1" colspan="1"/><td rowspan="1" colspan="1">Basitrich (<italic>l</italic>)</td><td rowspan="1" colspan="1">7.9-11.9 X 1.9-2.9 n=21 N=3/6 [+]</td><td rowspan="1" colspan="1"/><td rowspan="1" colspan="1"/><td rowspan="1" colspan="1"/></tr><tr><td rowspan="1" colspan="1"/><td rowspan="1" colspan="1">Microbasic <italic>p</italic>-mastigophore (<italic>m</italic>)</td><td rowspan="1" colspan="1">21.2-30.0 X 4.4-7.9 n=45 N=5/6 [++]</td><td rowspan="1" colspan="1">21.3-29.5 X 3.9-5.7 n=27</td><td rowspan="1" colspan="1">18.9-23.0 X 4.1-5.7 n=12</td><td rowspan="1" colspan="1">23.6-32.2 X 3.5-6.2 n=50 N=7/7</td></tr><tr><td rowspan="1" colspan="1">Source:</td><td rowspan="1" colspan="1"/><td rowspan="1" colspan="1">This study</td><td rowspan="1" colspan="1"><xref ref-type="bibr" rid="B21">Dunn et al. 1981</xref></td><td rowspan="1" colspan="1"><xref ref-type="bibr" rid="B21">Dunn et al. 1981</xref></td><td rowspan="1" colspan="1"><xref ref-type="bibr" rid="B23">Fautin 1987</xref></td></tr></tbody></table></table-wrap><fig id="F5" position="float" orientation="portrait"><label>Figure 5.</label><caption><p>Cnidae of <tp:taxon-name>Stylobates birtlesi</tp:taxon-name> sp. n. Refer to Table 1 for list of cnida types and distribution.</p></caption><graphic xmlns:xlink="http://www.w3.org/1999/xlink" xlink:href="ZooKeys-089-033-g005.jpg" position="float" orientation="portrait" xlink:type="simple"/></fig></sec><sec sec-type="Habitat"><title>Habitat:</title><p>Mud and rocks, 590–694 m.</p></sec><sec sec-type="Distribution"><title>Distribution:</title><p>From Coral Sea of northern Queensland to southern Queensland coast (<xref ref-type="fig" rid="F6">Figure 6</xref>).</p><fig id="F6" position="float" orientation="portrait"><label>Figure 6.</label><caption><p>Distribution of species of <tp:taxon-name>Stylobates</tp:taxon-name>.</p></caption><graphic xmlns:xlink="http://www.w3.org/1999/xlink" xlink:href="ZooKeys-089-033-g006.jpg" position="float" orientation="portrait" xlink:type="simple"/></fig></sec><sec sec-type="Symbiont"><title>Symbiont:</title><p>Hermit crab <tp:taxon-name>Sympagurus trispinosus</tp:taxon-name> (Balss, 1911), identified by Dr. Rafael Lemaitre (Curator of <tp:taxon-name>Crustacea</tp:taxon-name>, Department of Invertebrate Zoology, USNM).</p></sec></tp:treatment-sec><tp:treatment-sec sec-type="Etymology"><title>Etymology.</title><p>This species is named for R Alastair Birtles of James Cook University, Townsville, who, with the late P Arnold (MTQ) and M Pichon (Australian Institute of Marine Science), collected this species and photographed it alive.</p></tp:treatment-sec><ref-list><ref id="B21"><mixed-citation xmlns:xlink="http://www.w3.org/1999/xlink" xlink:type="simple"><person-group><name name-style="western"><surname>Dunn</surname><given-names>DF</given-names></name><name name-style="western"><surname>Devaney</surname><given-names>DM</given-names></name><name name-style="western"><surname>Roth</surname><given-names>B</given-names></name></person-group> (<year>1981</year>, for 1980) <article-title>Stylobates: a shell-forming sea anemone (Coelenterata, Anthozoa, Actiniidae)</article-title>. <source>Pacific Science</source><volume>34</volume>: <fpage>379</fpage>–<lpage>388</lpage>.</mixed-citation></ref><ref id="B13"><mixed-citation xmlns:xlink="http://www.w3.org/1999/xlink" xlink:type="simple"><person-group><name name-style="western"><surname>Carlgren</surname><given-names>O</given-names></name></person-group> (<year>1928a</year>)<article-title> Actiniaria der Deutschen Tiefsee-Expedition.</article-title><source>Wissenschaftliche Ergebnisse der Deutschen Tiefsee-Expedition auf dem Dampfer “Valdivia” 1898–1899</source><volume>22</volume>:<fpage>125</fpage>-<lpage>266</lpage>.</mixed-citation></ref><ref id="B23"><mixed-citation xmlns:xlink="http://www.w3.org/1999/xlink" xlink:type="simple"><person-group><name name-style="western"><surname>Fautin</surname><given-names>DG</given-names></name></person-group> (<year>1987</year>)<article-title> Stylobates loisetteae, a new species of shell-forming sea anemone (Coelenterata: Actiniidae) from Western Australia.</article-title><source>Proceedings of the California Academy of Sciences</source><volume>45</volume>:<fpage>1</fpage>-<lpage>7</lpage>.</mixed-citation></ref></ref-list></tp:taxon-treatment>
